# Supplementary material for: Behavioral analysis in mice deficient for GAREM2 (Grb2-associated regulator of Erk/MAPK subtype2) that is a subtype of highly expressing in the brain
Source: Mol Brain. 2019 Nov 12;12:94. doi: 10.1186/s13041-019-0512-x (PMC6852768; doi:10.1186/s13041-019-0512-x)
Supplement: Supplementary file 1 — Additional file 1. All results of statistical analysis in behavioral data. [file 13041_2019_512_MOESM1_ESM.xlsx]

## Sheet: Sheet1
Supplementary Table1 : Statistical analysis in behavioral data
Behavior test	Figure	Measure	Factor	Nominal significance	p-value	q-value
Morris water maze	S9E	Probe test - GAREM2 KO	Platform position	F(3, 60) = 33.605, P < 0.0001	<0.0001	<0.01
Morris water maze	S9D	Probe test - WT	Platform position	F(3, 60) = 27.717, P < 0.0001	<0.0001	<0.01
Morris water maze	S9I	Probe test - retention - GAREM2 KO	Platform position	F(3, 60) = 22.095, P < 0.0001	<0.0001	<0.01
Three chambered social interaction test	S6C	Sociability (Stranger-Empty) - Time spent in chamber	Side (GAREM2 KO)	t(15) = 13.169, P < 0.0001	<0.0001	<0.01
Three chambered social interaction test	S6A	Sociability (Stranger-Empty) - Time spent near cages	Side (GAREM2 KO)	t(15) = 13.108, P < 0.0001	<0.0001	<0.01
Morris water maze	S9H	Probe test - retention - WT	Platform position	F(3, 60) = 8.463, P < 0.0001	<0.0001	<0.01
Three chambered social interaction test	S6B	Sociability (Stranger-Empty) - Number of entry to interaction zone	Side (GAREM2 KO)	t(15) = 7.664, P < 0.0001	<0.0001	<0.01
Three chambered social interaction test	S6B	Sociability (Stranger-Empty) - Number of entry to interaction zone	Side (WT)	t(15) = 6.283, P < 0.0001	<0.0001	<0.01
Three chambered social interaction test	S6D	Social novelty preference (Stranger-Familiar) - Time spent near cages	Side (WT)	t(15) = 6.167, P < 0.0001	<0.0001	<0.01
Three chambered social interaction test	S6A	Sociability (Stranger-Empty) - Time spent near cages	Side (WT)	t(15) = 5.805, P < 0.0001	<0.0001	<0.01
Three chambered social interaction test	S6C	Sociability (Stranger-Empty) - Time spent in chamber	Side (WT)	t(15) = 4.883, P = 0.0002	0.0002	<0.01
Three chambered social interaction test	S6E	Social novelty preference (Stranger-Familiar) - Number of entry to interaction zone	Side (WT)	t(15) = 4.813, P = 0.0002	0.0002	<0.01
Three chambered social interaction test	S6E	Social novelty preference (Stranger-Familiar) - Number of entry to interaction zone	Side (GAREM2 KO)	t(15) = 4.168, P = 0.0008	0.0008	<0.01
Three chambered social interaction test	S6D	Social novelty preference (Stranger-Familiar) - Time spent near cages	Side (GAREM2 KO)	t(15) = 3.772, P = 0.0018	0.0018	<0.01
Three chambered social interaction test	S6F	Social novelty preference (Stranger-Familiar) - Time spent in chamber	Side (WT)	t(15) = 2.471, P = 0.0026	0.0026	<0.01
Three chambered social interaction test	S6F	Social novelty preference (Stranger-Familiar) - Time spent in chamber	Side (GAREM2 KO)	t(15) = 3.091, P = 0.0074	0.0074	0.0144176
Open field test	4g	Anxiety index	Genotype	t(30) = 2.5, P = 0.018	0.018	0.033007
Tail suspension test	5c	Latency to immobile	Genotype	t(28) = 2.165, P = 0.039	0.039	0.0675421
Open field test	4d	Vertical activity_15min	Genotype	t(30) = 2.13, P = 0.042	0.042	0.0689094
Elevated plus maze	3a	Open arm time(%)	Genotype	t(30) = 2.067, P = 0.047	0.047	0.0718341
Social interaction test	3c	Closed time	Genotype	t(14) = 2.152, P = 0.0493	0.0493	0.0718341
Open field test	4e	Time in center_15min	Genotype	t(30) = 2.02, P = 0.052	0.052	0.0718341
Rotarod test	S5	Latency to fall	Genotype	F(1, 30) = 4.051, P = 0.053	0.053	0.0718341
Fear conditioning test	S10C	Context	Genotype x Time	F(4, 120) = 2.165, P = 0.077	0.077	0.100014
Fear conditioning test	S10B	Conditioning	Genotype x Time	F(7, 210) = 1.679, P = 0.116	0.116	0.14028
Fear conditioning test	S10D	Altered context & Cue - 1-3min	Genotype x Time	F(2, 60) = 2.229, P = 0.117	0.117	0.14028
Acoustic startle response	S8A	Startle amplitude	Genotype	F(1, 60) = 2.25, P = 0.139	0.139	0.160485
Tail suspension test	5a	Immobility - Time course	Genotype x Time	F(9, 252) = 1.472, P = 0.159	0.159	0.17702
Open field test	4b	Time in center	Genotype	F(1, 30) = 1.500, P = 0.231	0.231	0.244191
Fear conditioning test	S10B	Conditioning	Genotype	F(1, 30) = 1.472, P = 0.235	0.235	0.244191
Grip test	S1	Grip strength	Genotype	t(30) = 1.121, P = 0.271	0.271	0.272515
Social interaction test	3e	Interaction time	Genotype	t(14) = 1.115, P = 0.2837	0.2837	0.276371
Morris water maze	S9A	Visible: Latency to reach the platform	Genotype x Day	F(3, 90) = 1.248, P = 0.297	0.297	0.28056
Open field test	4a	Distance travelled	Genotype x Age	F(23, 690) = 1.091, P = 0.35	0.35	0.316529
Open field test	4c	Vertical activity	Genotype x Age	F(23, 690) = 1.08, P = 0.362	0.362	0.316529
Rotarod test	S5	Latency to fall	Genotype x Age	F(5, 150) = 1.088, P = 0.369	0.369	0.316529
Y-maze test	S4A	Number of entry to arm	Genotype	t(30) = 0.876, P = 0.388	0.388	0.316529
General Health and Neurological Screening	2b	Body weight	Genotype	t(30) = 0.873, P = 0.39	0.39	0.316529
Open field test	4b	Time in center	Genotype x Age	F(23, 690) = 1.052, P = 0.396	0.396	0.316529
Y-maze test	S4B	Alternation	Genotype	t(30) = 0.803, P = 0.428	0.428	0.333554
Prepulse inhibition	S8B	Inhibition - prepulse: 110 db	Genotype	F(1, 90) = 0.475, P = 0.493	0.493	0.372047
Self grooming	S7	Grooming time	Genotype	t(30) = 0.667, P = 0.5099	0.5099	0.372047
Open field test	4c	Vertical activity	Genotype	F(1, 30) = 0.414, P = 0.525	0.525	0.372047
General Health and Neurological Screening	2c	Body weight	Genotype	F(1, 30) = 0.388, P = 0.538	0.538	0.372047
Fear conditioning test	S10C	Context	Genotype	F(1, 30) = 0.383, P = 0.541	0.541	0.372047
Prepulse inhibition	S8B	Inhibition - prepulse: 120 db	Genotype	F(1, 90) = 0.362, P = 0.549	0.549	0.372047
Light dark test	S2	Time spent in light chamber	Genotype	t(30) = 0.56, P = 0.58	0.58	0.384692
Social interaction test	3d	Direct time	Genotype	t(14) = 0.517, P = 0.6133	0.6133	0.38487
Morris water maze	S9A	Visible: Latency to reach the platform	Genotype	F(1, 30) = 0.258, P = 0.615	0.615	0.38487
Open field test	4f	Distance travelled_15min	Genotype	t(30) = 0.492, P = 0.626	0.626	0.38487
Prepulse inhibition	S8B	Inhibition - prepulse: 110 db	Genotype x Sound level	F(2, 90) = 0.447, P = 0.641	0.641	0.38487
Fear conditioning test	S10D	Altered context & Cue - all	Genotype x Time	F(5, 150) = 0.676, P = 0.642	0.642	0.38487
Prepulse inhibition	S8B	Inhibition - prepulse: 120 db	Genotype x Sound level	F(2, 90) = 0.422, P = 0.657	0.657	0.386431
Acoustic startle response	S8A	Startle amplitude	Genotype x Sound level	F(1, 60) = 0.173, P = 0.679	0.679	0.386549
Hot plate test	S3	Latency to hindpaw response	Genotype	t(30) = 0.414, P = 0.682	0.682	0.386549
Fear conditioning test	S10D	Altered context & Cue - all	Genotype	F(1, 30) = 0.142, P = 0.709	0.709	0.394676
Fear conditioning test	S10D	Altered context & Cue - 1-3min	Genotype	F(1, 30) = 0.117, P = 0.735	0.735	0.401491
Fear conditioning test	S10D	Altered context & Cue - 4-6min	Genotype	F(1, 30) = 0.106, P = 0.747	0.747	0.401491
Tail suspension test	5a	Immobility - Time course	Genotype	F(1, 28) = 0.051, P = 0.822	0.822	0.427594
Tail suspension test	5b	Immobility - Mean	Genotype	t(28) = 0.226, P = 0.823	0.823	0.427594
Morris water maze	S9B	Hidden: Latency to reach the platform	Genotype	F(1, 30) = 0.036, P = 0.85	0.85	0.428884
Open field test	4a	Distance travelled	Genotype	F(1, 30) = 0.035, P = 0.853	0.853	0.428884
Morris water maze	S9B	Hidden: Latency to reach the platform	Genotype x Day	F(5, 150) = 0.319, P = 0.901	0.901	0.445828
Fear conditioning test	S10D	Altered context & Cue - 4-6min	Genotype x Time	F(2, 60) = 0.033, P = 0.968	0.968	0.471496
General Health and Neurological Screening	2c	Body weight	Genotype x Age	F(9, 270) = 0.113, P = 0.999	0.999	0.47911
